# Supplementary material for: Characterization of Targeted Phenolic Compounds in Globe Artichoke Heads and Waste from Vegetatively and “Seed”-Propagated Genotypes
Source: Plants (Basel). 2023 Jul 7;12(13):2579. doi: 10.3390/plants12132579 (PMC10347044; doi:10.3390/plants12132579)
Supplement: Supplementary file 1 [file plants-12-02579-s001.zip]

Archive with 1 entries (1 files):
- plants-2471574-supplementary.pdf
